# Supplementary material for: Data in support of metabolic reprogramming in transformed mouse cortical astrocytes: A proteomic study
Source: Data Brief. 2014 Nov 7;2:1–5. doi: 10.1016/j.dib.2014.09.004 (PMC4459766; doi:10.1016/j.dib.2014.09.004)
Supplement: Supplementary file 1 — Supplementary data [file mmc1.zip]

Archive with 2 entries (2 files):
- DiB_Table 1.xlsx
- Supplementary Figures and Table description.docx
