# Supplementary material for: Data in support of metabolic reprogramming in transformed mouse cortical astrocytes: A proteomic study
Source: Data Brief. 2014 Nov 7;2:1–5. doi: 10.1016/j.dib.2014.09.004 (PMC4459766; doi:10.1016/j.dib.2014.09.004)
Supplement: Supplementary file 1 — Supplementary data [file mmc1.zip › DiB_Table 1.xlsx]

## Sheet: DiB table 1
Spot ID	Protein ID	Protein Name	Av. Ratio (TA/NA)	p-value	pI	Da	PMF				MSMS
							Matched/Searched	Prot Score	% Seq. Cov.		Prot. Score	% Seq. Cov	Nb. Match	Database
Transcription, RNA metabolism and transport, nuclear proteins
2015	RM22_MOUSE	39S ribosomal protein L22; mitochondrial	-1.58	0.029	10.5	24018	6/49	52	42		-	-	-	B
3021	CHD1_MOUSE	Chromodomain-helicase-DNA-binding protein 1	-5.27	0.015	7.1	197601	18/66	51	13		-	-	-	B
2592	ROA1_MOUSE	Heterogeneous nuclear ribonucleoprotein A1	4.22	0.002	9.7	34289	7/47	63	31		-	-	-	B
1252	HNRPF_MOUSE	Heterogeneous nuclear ribonucleoprotein F	1.77	0.0025	5.31	45730	-	-	-		64	6	2	A
1218	HNRH1_MOUSE	Heterogeneous nuclear ribonucleoprotein H	2.74	0.0016	5.89	49454	11/50	117	37		113	11	3	A
2614	HNRH1_MOUSE	Heterogeneous nuclear ribonucleoprotein H	3.61	0.0013	5.89	49454	10/45	89	23		119	6	2	A
854	HNRPK_MOUSE	Heterogeneous nuclear ribonucleoprotein K	3.21	0.012	5.39	51230	10/36	75	23		127	11	4	A
856	HNPRK_MOUSE	Heterogeneous nuclear ribonucleoprotein K	2.08	0.0018	5.39	51230	13/45	100	26		137	11	4	A
2486	H12_MOUSE	Histone H1.2	-4.23	0.024	11.5	21254	5/16	54	26		-	-	-	B
2373	H14_MOUSE	Histone H1.4	2.35	0.017	11.1	21846	7/29	61	33		-	-	-	A
2687	H2A1F_MOUSE	Histone H2A type 1-F	6.8	0.012	11.05	14162	-	-	-		55	12	2	A
2703	H2A1F_MOUSE	Histone H2A type 1-F	3.17	0.04	11.05	14030	-	-	-		38	12	2	A
2422	HXC11_MOUSE	Homeobox protein Hox-C11	-1.85	0.00061	9.5	34144	5/20	52	19		-	-	-	B
1839	NOP56_MOUSE	Nucleolar protein 56	19.4	0.0011	9.22	64880	11/55	67	24		-	-	-	A
2712	PCIF1_MOUSE	Phosphorylated CTD-interacting factor 1	-1.83	0.012	8.5	81423	9/53	63	15		-	-	-	B
1063	ST18_MOUSE	Suppression of tumorigenicity protein 18	-1.67	0.015	6	116275	12/44	64	14		-	-	-	A
2645	UACA_MOUSE	Uveal autoantigen with coiled-coil domains and ankyrin repeats	1.76	0.016	6.8	16969	16/37	80	13		-	-	-	A
Protein synthesis, metabolism, processing, degradation
1084	PSD12_MOUSE	26S proteasome non-ATPase regulatory subunit 12	-1.72	0.0079	6.71	53243	14/46	65	23		-	-	-	A
1389	RSSA_MOUSE	40S ribosomal protein SA	-9.02	0.0056	4.8	32931	6/25	58	21		35	12	3	A
3044	ARF4_MOUSE	ADP-ribosylation factor 4	1.95	0.00019	6.81	20397	-	-	-		41	7	2	A
1198	SYDC_MOUSE	Aspartyl-tRNA synthetase; cytoplasmic	-1.71	0.029	6.07	57537	23/41	249	41		45	4	3	A
1384	SYDC_MOUSE	Aspartyl-tRNA synthetase; cytoplasmic	-3.33	0.011	6.06	57117	-	-	-		93	8	4	A
3488	EF1A1_MOUSE	Elongation factor 1-alpha 1	1.58	0.0046	9.1	50114	-	-	-		66	4	2	A
1850	EF1D_MOUSE	Elongation factor 1-delta	2.72	0.0064	4.91	31293	10/25	94	38		140	20	4	A
1724	EIF3I_MOUSE	Eukaryotic translation initiation factor 3 subunit I	3.3	0.00086	5.38	36837	11/53	76	34		104	8	2	A
685	SYG_MOUSE	Glycyl-tRNA synthetase	3.55	0.032	6.24	8224	17/37	132	27		158	6	3	A
1902	LARP6_MOUSE	La-related protein 6	-4.12	0.0035	8.7	55067	7/48	66	14		-	-	-	B
1765	LGMN_MOUSE	Legumain	2.49	0.036	5.72	34818	-	-	-		42	5	2	A
1720	DDAH1_MOUSE	N(G); N(G)-dimethylarginine dimethylaminohydrolase 1	-2.24	0.00089	5.64	31760	12/31	124	40		188	14	3	A
607	TRUB2_MOUSE	Probable tRNA pseudouridine synthase 2	-4.94	0.0017	9.7	37069	6/37	50	20		-	-	-	B
2257	PSA1_MOUSE	Proteasome subunit alpha type-1	2.41	0.00039	6	29547	-	-	-		122	12	3	A
2411	PSA7_MOUSE	Proteasome subunit alpha type-7	1.72	0.013	8.59	28009	11/7	84	45		112	22	4	A
539	PSB10_MOUSE	Proteasome subunit beta type-10	-2.26	0.032	6.4	29330	4/13	53	17		-	-	-	B
2584	PSB3_MOUSE	Proteasome subunit beta type-3	2.29	0.00042	6.15	22965	10/65	78	41		124	23	4	A
1499	SPB6_MOUSE	Serpin B6	-2.34	0.005	5.53	42913	8/39	58	19		-	-	-	A
688	SNX2_MOUSE	Sorting nexin-2	1.93	0.01	5.04	58549	9/38	63	20		-	-	-	A
904	TCPQ_MOUSE	T-complex protein 1 subunit theta	1.5	0.045	5.44	60088	14/50	84	21		198	7	4	A
2643	TPPC4_MOUSE	Trafficking protein particle complex subunit 4	-1.57	0.0011	5.83	24484	10/63	85	50		99	14	2	A
Stress response
555	GRP78_MOUSE	78 kDa glucose-regulated protein	4.6	0.0027	5.07	72492	28/40	290	45		297	10	4	A
627	GRP78_MOUSE	78 kDa glucose-regulated protein	4.28	0.015	5.07	72492	25/61	205	37		202	9	4	A
630	GRP78_MOUSE	78 kDa glucose-regulated protein	5.26	0.0066	5.07	72492	27/50	234	42		316	9	4	A
631	GRP78_MOUSE	78 kDa glucose-regulated protein	3.07	0.0034	5.07	72492	13/48	75	22		263	9	4	A
637	GRP78_MOUSE	78 kDa glucose-regulated protein	5.3	0.0014	5.07	72492	18/42	145	33		263	10	4	A
638	GRP78_MOUSE	78 kDa glucose-regulated protein	6.25	0.0057	5.07	72492	16/41	117	24		176	9	4	A
1467	AHSA1_MOUSE	Activator of 90 kDa heat shock protein ATPase homolog 1	-2.17	0.00079	5.41	38321	8/35	65	25		34	7	2	A
1035	CATA_MOUSE	Catalase	-2.92	0.0021	8.5	60013	-	-	-		30	2	1	B
953	ERO1A_MOUSE	ERO1-like protein alpha	3.49	0.0081	6.12	54905	16/37	155	36		160	12	4	A
2633	GSTA4_MOUSE	Glutathione S-transferase A4	-7.64	0.0012	6.57	25547	12/24	160	47		153	14	3	A
2499	GSTM1_MOUSE	Glutathione S-transferase Mu 1	-5.5	0.0056	7.71	26067	9/45	72	40		32	9	2	B
2503	GSTM1_MOUSE	Glutathione S-transferase Mu 1	-3.88	0.0034	7.71	26067	22/58	164	58		177	19	4	B
2505	GSTM1_MOUSE	Glutathione S-transferase Mu 1	-28.57	0.0011	7.71	26067	22/70	185	72		215	21	4	A
2506	GSTM1_MOUSE	Glutathione S-transferase Mu 1	-31.31	0.00099	7.71	26067	13/26	151	42		83	16	4	A
2510	GSTM1_MOUSE	Glutathione S-transferase Mu 1	-5.21	8e-05	7.71	26067	17/55	141	54		173	18	4	B
2512	GSTM1_MOUSE	Glutathione S-transferase Mu 1	-17.82	0.0021	7.71	26067	17/42	183	55		75	15	3	B
2515	GSTM1_MOUSE	Glutathione S-transferase Mu 1	-3.44	0.0011	7.71	26067	13/72	96	55		114	15	3	B
2517	GSTM1_MOUSE	Glutathione S-transferase Mu 1	-7.79	0.00052	7.71	26067	23/69	190	67		152	17	4	B
2522	GSTM1_MOUSE	Glutathione S-transferase Mu 1	-2.31	0.0069	7.71	26067	18/93	134	56		134	19	4	B
2523	GSTM1_MOUSE	Glutathione S-transferase Mu 1	-13.36	0.0004	7.71	26067	22/83	171	67		178	20	4	B
2525	GSTM1_MOUSE	Glutathione S-transferase Mu 1	-8.94	0.004	7.71	26067	12/46	100	47		103	12	4	A
2526	GSTM1_MOUSE	Glutathione S-transferase Mu 1	-14.03	3.1e-05	7.71	26067	14/33	165	48		57	12	4	A
2534	GSTM1_MOUSE	Glutathione S-transferase Mu 1	-15.51	0.00032	7.71	26067	6/32	53	23		34	9	2	B
2536	GSTM1_MOUSE	Glutathione S-transferase Mu 1	-2.3	0.00082	7.71	26067	7/33	67	33		45	15	3	B
2563	GSTM1_MOUSE	Glutathione S-transferase Mu 1	-5.02	0.009	7.71	26067	8/46	61	31		-	-	-	B
2543	GSTM2_MOUSE	Glutathione S-transferase Mu 2	-5.73	0.00025	6.9	25871	21/47	218	71		32	10	2	A
2502	GSTM5_MOUSE	Glutathione S-transferase Mu 5	-2.09	0.0013	6.82	27016	10/23	122	40		94	12	3	A
716	HSP7C_MOUSE	Heat shock cognate 71 kDa protein	2.28	0.045	5.37	71055	12/35	89	21		116	8	4	A
2437	LGUL_MOUSE	Lactoylglutathione lyase	-2.56	0.0084	5.24	29967	9/43	87	26		80	17	4	A
2718	PRDX1_MOUSE	Peroxiredoxin-1	-1.81	0.0011	8.26	22390	12/68	115	68		128	26	4	A
2734	PRDX1_MOUSE	Peroxiredoxin-1	-1.62	0.011	8.26	22390	8/32	88	37		35	9	2	A
2490	PRDX6_MOUSE	Peroxiredoxin-6	-5.8	0.024	5.71	24969	9/91	56	39		43	4	1	B
2524	PRDX6_MOUSE	Peroxiredoxin-6	-3.57	0.0055	5.71	24969	13/38	205	62		123	17	4	A
2528	PRDX6_MOUSE	Peroxiredoxin-6	-9.9	0.0048	5.71	24969	12/47	137	56		68	22	4	B
2537	PRDX6_MOUSE	Peroxiredoxin-6	-14.4	0.00015	5.71	24969	10/25	131	47		125	22	4	B
2538	PRDX6_MOUSE	Peroxiredoxin-6	-18.96	6.7e-06	5.71	24969	12/49	130	62		328	27	4	A
2644	PRDX6_MOUSE	Peroxiredoxin-6	-2.57	0.0096	5.71	24969	7/33	80	32		116	13	3	A
963	PDIA3_MOUSE	Protein disulfide-isomerase A3	2.74	0.0079	5.88	57099	14/42	105	30		87	5	3	A
984	PDIA3_MOUSE	Protein disulfide-isomerase A3	3.53	0.0043	5.88	57099	18/52	142	39		90	7	3	A
1251	PDIA6_MOUSE	Protein disulfide-isomerase A6	2.66	0.012	5	48469	9/41	72	31		268	13	4	A
Cytoskeleton
1684	ACTB_MOUSE	Actin; cytoplasmic 1	3.09	8.2e-05	5.29	42052	-	-	-		142	7	2	A
1418	ACTB_MOUSE	Actin; cytoplasmic 1	-4.94	0.035	5.29	42052	10/27	104	30		103	9	3	A
1426	ACTB_MOUSE	Actin; cytoplasmic 1	-2.36	0.0093	5.29	42052	8/31	74	22		28	8	3	A
1427	ACTB_MOUSE	Actin; cytoplasmic 1	-3.04	0.0051	5.29	42052	4/21	38	10		38	6	2	A
1436	ACTB_MOUSE	Actin; cytoplasmic 1	-3	0.0037	5.29	42052	12/50	98	34		206	12	3	A
1444	ACTB_MOUSE	Actin; cytoplasmic 1	-2.99	0.001	5.29	42052	7/23	82	18		-	-	-	A
1464	ACTB_MOUSE	Actin; cytoplasmic 1	-2.57	0.0012	5.29	42052	10/34	92	25		140	11	4	B
1468	ACTB_MOUSE	Actin; cytoplasmic 1	-2.67	0.0029	5.29	42052	16/79	127	62		163	9	3	B
1477	ACTB_MOUSE	Actin; cytoplasmic 1	-3.17	0.0022	5.29	42052	16/41	152	50		264	15	4	A
1478	ACTB_MOUSE	Actin; cytoplasmic 1	-2.87	0.0003	5.29	42052	16/40	165	54		252	20	4	A
1479	ACTB_MOUSE	Actin; cytoplasmic 1	-2.41	0.0051	5.29	42052	17/41	149	54		237	15	4	A
1480	ACTB_MOUSE	Actin; cytoplasmic 1	-2.86	0.00038	5.29	42052	12/41	118	39		232	14	4	A
1484	ACTB_MOUSE	Actin; cytoplasmic 1	-2.52	0.00042	5.29	42052	12/69	92	40		362	14	4	B
1517	ACTB_MOUSE	Actin; cytoplasmic 1	-5.18	0.0002	5.29	42052	7/26	66	22		31	3	1	B
2171	ARPC2_MOUSE	Actin-related protein 2/3 complex subunit 2	-4.45	0.006	7	34450	10/58	80	27		51	8	2	B
1208	ARP3_MOUSE	Actin-related protein 3	2.99	0.05	5.61	47783	12/45	103	29		67	13	4	A
1074	CAP1_MOUSE	Adenylyl cyclase-associated protein 1	-2.08	0.021	7.16	51885	16/61	112	37		40	3	2	A
1465	ACTY_MOUSE	Beta-centractin	2.01	0.0032	5.98	42369	11/50	63	30		153	13	4	A
1186	DYH17_MOUSE	Dynein heavy chain 17; axonemal	-2.04	0.00054	5.4	514983	20/42	54	5		-	-	-	B
569	EZRI_MOUSE	Ezrin	-3.52	0.0013	5.83	69478	13/38	81	18		29	1	1	A
590	EZRI_MOUSE	Ezrin	-6.1	0.0051	5.83	69478	24/59	152	33		187	5	4	A
604	EZRI_MOUSE	Ezrin	-6.16	0.00018	5.83	39478	17/42	112	22		110	5	4	A
1156	FSCN1_MOUSE	Fascin	2.24	0.0033	6.44	55215	10/41	90	27		19	5	2	A
1126	FSCN1_MOUSE	Fascin	-3.07	0.00088	6.44	55215	11/30	122	21		123	7	4	A
451	GELS_MOUSE	Gelsolin	-2.24	0.031	5.8	86287	7/17	54	7		46	3	3	B
1531	GFAP_MOUSE	Glial fibrillary acidic protein	-2.23	0.021	5.27	49927	13/24	134	28		41	9	4	A
1581	GFAP_MOUSE	Glial fibrillary acidic protein	-6.66	0.035	5.1	49927	11/35	89	28		66	7	3	B
710	LMNA_MOUSE	Lamin-A/C	2.73	0.0043	6.37	65446	-	-	-		98	5	3	B
683	LMNB1_MOUSE	Lamin-B1	2.51	0.0068	5.11	66973	24/48	164	39		98	6	3	A
572	MAP9_MOUSE	Microtubule-associated protein 9	-3.3	0.00084	7.8	73580	7/45	53	17		-	-	-	B
599	MOES_MOUSE	Moesin	-3.99	7.4e-05	6.22	67839	9/37	43	14		73	3	3	A
660	MOES_MOUSE	Moesin	-2.61	0.013	6.22	67839	14/29	104	22		148	5	4	A
1155	SEP11_MOUSE	Septin-11	-3.3	0.0043	6.24	50005	6/22	54	13		32	3	1	B
1234	SEP11_MOUSE	Septin-11	-1.51	0.0054	6.24	50005	8/24	74	14		49	6	3	A
1608	SEPT2_MOUSE	Septin-2	1.96	0.0075	6.1	41727	14/55	103	51		195	16	4	A
1269	SEPT7_MOUSE	Septin-7	-2.42	0.0055	8.73	50550	-	-	-		75	6	3	A
961	TCPE_MOUSE	T-complex protein 1 subunit epsilon	1.93	0.0061	5.72	60042	14/60	91	35		114	9	4	A
1690	TPM1_MOUSE	Tropomyosin alpha-1 chain	-8.04	0.035	4.5	32718	6/25	50	16		27	7	2	B
1759	TPM1_MOUSE	Tropomyosin alpha-1 chain	-8.01	0.0052	4.69	32718	7/13	80	20		45	8	2	A
1731	TBB2A_MOUSE	Tubulin beta-2A chain	3.17	0.015	4.78	49907	10/46	86	20		109	7	4	A
1128	TBB2C_MOUSE	Tubulin beta-2C chain	2.57	0.032	4.78	50095	9/34	74	25		68	12	4	A
1127	VIME_MOUSE	Vimentin	3.25	0.012	5.06	53510	27/52	244	51		301	12	4	A
1170	VIME_MOUSE	Vimentin	6.91	0.00018	5.06	53510	27/56	205	49		154	9	4	A
1124	VIME_MOUSE	Vimentin	-1.92	0.018	4.9	53712	14/45	91	27		65	9	4	A
1417	VIME_MOUSE	Vimentin	-3.09	0.0084	4.9	53712	25/59	195	49		153	9	4	B
1476	VIME_MOUSE	Vimentin	-12.12	0.0045	4.9	53712	26/58	209	46		119	6	3	B
1544	VIME_MOUSE	Vimentin	-2.3	0.0071	4.9	53712	23/52	137	43		97	9	4	A
1553	VIME_MOUSE	Vimentin	-13.2	0.0091	4.9	53712	25/80	159	50		119	8	4	B
1611	VIME_MOUSE	Vimentin	-11.83	0.0068	4.9	53712	16/26	143	27		109	8	4	A
992	MIO_MOUSE	WD repeat-containing protein mio	3.18	0.0077	6.27	99913	11/54	58	19		-	-	-	A
Carbohydrate metabolism (Glycolysis and TCA cycle) and transport
1794	ALD2_MOUSE	Aldose reductase-related protein 2	12.25	0.00052	5.97	36440	10/44	89	44		129	16	3	A
1483	ENOA_MOUSE	Alpha-enolase	5.87	0.0087	6.37	47453	17/32	150	45		338	15	4	A
1500	ENOA_MOUSE	Alpha-enolase	3.13	0.0058	6.37	47453	9/29	83	26		227	15	4	A
1508	ENOA_MOUSE	Alpha-enolase	9.22	0.0011	6.37	47453	9/47	66	31		-	-	-	A
1722	ENOB_MOUSE	Beta-enolase	3.68	0.00023	6.73	47337	7/37	56	17		-	-	-	A
1617	ALDOA_MOUSE	Fructose-bisphosphate aldolase A	2.15	0.0084	8.31	39787	9/53	70	38		212	15	3	A
1545	ALDOC_MOUSE	Fructose-bisphosphate aldolase C	-2.35	0.023	6.8	39796	11/88	74	34		49	11	3	B
1079	G6PI_MOUSE	Glucose-6-phosphate isomerase	-3	0.014	8.18	62767	-	-	-		63	4	2	A
1766	G3P_MOUSE	Glyceraldehyde-3-phosphate dehydrogenase	1.59	0.0012	8.45	36072	10/34	77	32		187	14	4	A
1820	G3P_MOUSE	Glyceraldehyde-3-phosphate dehydrogenase	1.69	0.0035	8.45	35810	-	-	-		56	4	1	A
1714	G3P_MOUSE	Glyceraldehyde-3-phosphate dehydrogenase	1.56	0.0015	8.45	35810	-	-	-		76	8	2	A
1740	G3P_MOUSE	Glyceraldehyde-3-phosphate dehydrogenase	-1.61	0.0066	9.2	36072	5/24	50	8		-	-	-	B
1841	GPDA_MOUSE	Glycerol-3-phosphate dehydrogenase [NAD+]; cytoplasmic	5.28	0.019	6.75	38176	12/72	73	31		96	10	3	A
437	PYGB_MOUSE	Glycogen phosphorylase; brain form	-3.74	0.024	3.28	97353	19/40	143	24		37	2	2	A
1272	PYGM_MOUSE	Glycogen phosphorylase; muscle form	-1.93	0.0098	6.7	97681	12/57	59	15		-	-	-	B
1922	LDHA_MOUSE	L-lactate dehydrogenase A chain	2.44	0.0047	7.62	36817	18/64	124	41		140	7	3	A
1968	LDHA_MOUSE	L-lactate dehydrogenase A chain	2.17	0.011	7.62	36817	16/48	142	39		129	12	4	A
2036	LDHA_MOUSE	L-lactate dehydrogenase A chain	2.04	0.00057	7.62	36817	15/42	103	36		105	7	3	A
1764	LDHB_MOUSE	L-lactate dehydrogenase B chain	-3.04	0.015	5.7	36834	14/28	151	44		-	-	-	A
1807	LDHB_MOUSE	L-lactate dehydrogenase B chain	-3.82	0.00089	5.7	36834	9/31	87	24		37	9	3	A
1808	LDHB_MOUSE	L-lactate dehydrogenase B chain	-21.32	2.1e-05	5.7	36834	16/31	145	47		123	13	4	A
1864	LDHB_MOUSE	L-lactate dehydrogenase B chain	-9.07	0.00045	5.7	36834	15/33	149	41		158	12	4	A
1984	MDHC_MOUSE	Malate dehydrogenase; cytoplasmic	-1.66	0.0085	6.16	36659	7/14	96	26		210	14	4	A
1662	MDHM_MOUSE	Malate dehydrogenase; mitochondrial	2.5	0.00064	8.93	36045	11/53	85	42		294	11	4	A
1885	MDHM_MOUSE	Malate dehydrogenase; mitochondrial	2.58	0.011	8.93	36045	12/43	115	44		238	15	4	A
1889	MDHM_MOUSE	Malate dehydrogenase; mitochondrial	1.98	0.0005	8.93	36045	9/33	87	33		204	15	4	A
2404	PGAM1_MOUSE	Phosphoglycerate mutase 1	2.56	0.0031	6.67	28928	14/30	163	58		223	21	4	A
2414	PGAM1_MOUSE	Phosphoglycerate mutase 1	2.07	0.0068	6.67	28928	-	-	-		80	8	2	A
908	KPYM_MOUSE	Pyruvate kinase isozyme M2	2.51	0.003	7.18	58378	19/39	162	42		93	8	3	A
932	KPYM_MOUSE	Pyruvate kinase isozyme M2	2.02	0.011	7.18	58378	22/43	207	50		167	8	3	A
945	KPYM_MOUSE	Pyruvate kinase isozyme M2	2.01	0.00037	7.18	58378	18/36	159	33		176	8	3	A
956	KPYM_MOUSE	Pyruvate kinase isozyme M2	3.16	0.0048	7.18	58378	8/33	71	22		66	8	3	A
957	KPYM_MOUSE	Pyruvate kinase isozyme M2	2.26	0.029	7.18	58378	26/53	210	49		229	12	4	A
985	KPYM_MOUSE	Pyruvate kinase isozyme M2	2.32	0.024	7.18	58378	21/46	137	40		117	10	4	A
993	KPYM_MOUSE	Pyruvate kinase isozyme M2	2.67	0.0049	7.18	58378	17/57	103	39		56	10	4	A
1767	KPYM_MOUSE	Pyruvate kinase isozymes M1/M2	4.71	0.0088	7.18	58378	12/47	103	31		119	10	4	A
1795	KPYM_MOUSE	Pyruvate kinase isozymes M1/M2	3.32	0.0023	7.18	58378	13/60	73	32		51	2	1	A
1844	KPYM_MOUSE	Pyruvate kinase isozymes M1/M2	2.78	0.0014			15/40	132	36		206	10	4	A
1010	KPYM_MOUSE	Pyruvate kinase isozymes M1/M2	-1.57	0.025	7.18	58378	-	-	-		34	5	2	B
1774	TALDO_MOUSE	Transaldolase	3.82	0.0018	6.57	37534	13/67	68	29		-	-	-	A
2497	TPIS_MOUSE	Triosephosphate isomerase	3.09	0.0051	6.9	27038	15/39	176	78		189	19	4	A
1062	UGPA_MOUSE	UTP--glucose-1-phosphate uridylyltransferase	-2.22	0.0094	7.18	57115	12/49	109	24		102	9	4	A
1083	UGPA_MOUSE	UTP--glucose-1-phosphate uridylyltransferase	-1.81	0.011	7.18	57115	11/43	97	20		35	3	2	A
Energy metabolism
1428	ADK_MOUSE	Adenosine kinase	-3.91	0.0003	5.8	40466	10/54	76	26		129	13	4	B
2409	KAD2_MOUSE	Adenylate kinase 2; mitochondrial	1.63	0.0076	6.96	26737	11/42	112	41		194	20	4	A
1190	ATPA_MOUSE	ATP synthase subunit alpha; mitochondrial	2.2	0.026	8.28	55310	16/73	90	28		50	4	2	A
1118	ATPA_MOUSE	ATP synthase subunit alpha; mitochondrial	-0.254	0.026	9.7	59830	17/54	144	39		160	7	4	B
1257	ATPB_MOUSE	ATP synthase subunit beta; mitochondrial	2.46	0.0084	5.19	56265	21/60	119	38		147	11	4	A
1402	KCRB_MOUSE	Creatine kinase B-type	4.48	0.021	5.4	42971	9/31	94	30		72	8	3	A
1330	KCRB_MOUSE	Creatine kinase B-type	-2.32	0.0041	5.4	42971	12/25	134	35		77	7	3	A
1350	KCRB_MOUSE	Creatine kinase B-type	-2.96	0.002	5.4	42971	17/37	171	51		201	14	4	A
1374	KCRB_MOUSE	Creatine kinase B-type	-2.58	0.02	5.4	42971	22/42	219	66		243	14	4	A
1248	ODO2_MOUSE	Dihydrolipoyllysine-residue succinyltransferase component of 2-oxoglutarate dehydrogenase complex; mitochondrial	2.4	0.01	6.41	32145	-	-	-		50	4	2	A
1192	ODO2_MOUSE	Dihydrolipoyllysine-residue succinyltransferase component of 2-oxoglutarate dehydrogenase complex; mitochondrial	-1.99	0.0019	9.9	49306	8/28	65	14		212	8	4	B
1317	IDHP_Mouse	Isocitrate dehydrogenase [NADP]; mitochondrial	-1.72	0.0069	8.88	51330	7/29	63	15		-	-	-	A
1362	IDHP_Mouse	Isocitrate dehydrogenase [NADP]; mitochondrial	-8.92	0.00064	8.88	51330	23/74	172	43		145	8	4	A
1497	SUCB2_MOUSE	Succinyl-CoA ligase [GDP-forming] subunit beta; mitochondrial	-3.1	0.00099	6.58	47096	8/19	87	19		37	2	1	A
Lipid metabolism and transport
2471	HCD2_MOUSE	3-hydroxyacyl-CoA dehydrogenase type-2	-4.28	0.0037	9.4	27516	-	-	-		42	8	2	B
1430	ACOT1_MOUSE	Acyl-coenzyme A thioesterase 1	-2.68	0.0018	6.1	46335	13/46	121	37		93	11	4	B
1610	INSI2_MOUSE	Insulin-induced gene 2 protein	-1.78	0.011	9.6	25298	4/40	53	20		-	-	-	B
1263	ACOX1_MOUSE	Peroxisomal acyl-coenzyme A oxidase 1	2.4	0.0085	8.64	74986	15/33	135	30		201	6	3	A
1268	ACOX1_MOUSE	Peroxisomal acyl-coenzyme A oxidase 1	1.84	0.046	8.64	74986	15/51	102	25		77	8	4	A
Amino acid metabolism
1182	GABT_MOUSE	4-aminobutyrate aminotransferase; mitochondrial	-4.36	0.00015	8.35	57100	17/41	138	33		167	9	4	A
1091	SERA_MOUSE	D-3-phosphoglycerate dehydrogenase	-2.85	0.01	6.1	57347	11/34	106	28		101	8	4	A
1096	SERA_MOUSE	D-3-phosphoglycerate dehydrogenase	-3.05	0.0057	6.1	57347	11/39	91	18		159	8	4	B
1168	DHE3_MOUSE	Glutamate dehydrogenase 1; mitochondrial	1.78	0.0014	8.05	61640	20/59	126	31		166	7	4	A
1181	DHE3_MOUSE	Glutamate dehydrogenase 1; mitochondrial	1.63	0.0064	8.05	61640	24/92	119	40		145	9	4	A
1071	DHE3_MOUSE	Glutamate dehydrogenase 1; mitochondrial	-3	0.0034	8.05	61640	19/88	109	32		204	12	4	B
1073	DHE3_MOUSE	Glutamate dehydrogenase 1; mitochondrial	-3.15	0.00059	8.05	61640	18/42	120	28		186	7	4	A
1076	DHE3_MOUSE	Glutamate dehydrogenase 1; mitochondrial	-1.99	0.0039	8.05	61640	18/55	107	29		116	7	4	A
1078	DHE3_MOUSE	Glutamate dehydrogenase 1; mitochondrial	-4.09	0.00068	8.05	61640	20/56	126	35		269	9	4	A
1378	GLNA_MOUSE	Glutamine synthetase	-1.98	0.0026	6.7	42834	9/55	61	23		24	4	1	B
1360	OAT_MOUSE	Ornithine aminotransferase; mitochondrial	-2.24	0.0065	6.19	48723	10/41	77	19		35	7	3	A
1376	OAT_MOUSE	Ornithine aminotransferase; mitochondrial	-1.71	0.018	6.19	48723	18/51	151	43		201	12	4	A
Nucleic acid
1624	BPNT1_MOUSE	3'(2'); 5'-bisphosphate nucleotidase 1	1.92	0.0099	5.54	33517	14/47	115	45		189	18	4	A
3111	NDKB_MOUSE	Nucleoside diphosphate kinase B	2.52	0.0019	6.97	17466	9/37	111	52		234	31	4	A
2692	KCY_MOUSE	UMP-CMP kinase	1.79	0.0059	5.68	22165	-	-	-		97	10	2	A
Signal transduction
3486	1433T_MOUSE	14-3-3 protein theta	2.06	0.0023	4.69	28046	12/25	113	40		92	14	4	A
2336	1433Z_MOUSE	14-3-3 protein zeta/delta	2.21	0.0089	4.73	27925	12/48	76	42		76	11	3	A
1753	ANXA2_MOUSE	Annexin A2	-1.51	0.0042	7.55	38937	17/57	154	56		194	13	4	A
1782	ANXA3_MOUSE	Annexin A3	-3.72	0.0011	5.33	36520	15/50	146	54		202	15	4	A
1797	ANXA3_MOUSE	Annexin A3	-8.98	0.00035	5.2	36520	18/86	152	59		183	13	4	B
1959	ANXA5_MOUSE	Annexin A5	3.33	0.014	4.83	35787	18/39	166	54		220	11	4	A
1964	ANXA5_MOUSE	Annexin A5	2.57	0.021	4.83	35787	15/38	109	53		234	14	4	A
1983	ANXA5_MOUSE	Annexin A5	4.58	0.00073	4.83	35787	15/43	126	47		197	18	4	A
2024	ANXA5_MOUSE	Annexin A5	2.61	0.011	4.83	35787	8/30	77	32		216	14	4	A
1888	GBB1_MOUSE	Guanine nucleotide-binding protein G(I)/G(S)/G(T) subunit beta-1	-2.3	0.0049	5.6	38151	12/69	97	47		218	12	4	B
1694	GNAO_MOUSE	Guanine nucleotide-binding protein G(o) subunit alpha	-2.56	0.0012	5.34	40629	9/27	82	24		52	8	3	A
1280	GDIB_MOUSE	Rab GDP dissociation inhibitor beta	-2.09	0.00086	5.9	51018	14/41	119	40		202	13	4	B
2420	RAB5A_MOUSE	Ras-related protein Rab-5A	1.84	0.0058	8.32	23599	-	-	-		29	9	3	A
2498	RAB5C_MOUSE	Ras-related protein Rab-5C	-6.24	0.00012	8.64	23626	7/38	69	34		-	-	-	A
1005	PP2BA_MOUSE	Serine/threonine-protein phosphatase 2B catalytic subunit alpha isoform	3.33	0.0029	5.58	58644					27	4	3
Cell cycle/ Cell death
524	CDKL5_MOUSE	Cyclin-dependent kinase-like 5	3.08	0.0034	9.6	105498	12/50	61	15		-	-	-	A
Miscellaneous
384	FTHFD_MOUSE	10-formyltetrahydrofolate dehydrogenase	-5.15	0.041	5.64	99502	19/40	151	23		149	6	4	A
1639	RT31_MOUSE	28S ribosomal protein S31; mitochondrial	2.63	0.026	6.71	37966	-	-	-		36	2	2	A
1287	CALU_MOUSE	Calumenin	4.86	0.00086	4.49	37155	7/41	59	28		179	16	4	A
882	DPYL2_MOUSE	Dihydropyrimidinase-related protein 2	-1.66	0.0068	5.95	62638	14/36	108	25		61	2	2	A
1024	DPYL2_MOUSE	Dihydropyrimidinase-related protein 2	-6.92	0.028	5.95	62638	13/33	108	23		116	7	4	A
1011	DPYL3_MOUSE	Dihydropyrimidinase-related protein 3	-2.46	0.0017	6	62296	13/47	90	26		180	10	4	B
1319	HYEP_MOUSE	Epoxide hydrolase 1	-3.42	0.001	8.74	52713	25/64	180	41		106	7	4	A
2755	FRIH_MOUSE	Ferritin heavy chain	4.11	0.034	5.33	21224	5/33	68	28		146	3	18	A
2527	PGRC2_MOUSE	Membrane-associated progesterone receptor component 2	3.89	0.0021	4.9	23434	4/16	58	30		-	-	-	B
1382	PUR6_MOUSE	Multifunctional protein ADE2	-1.87	0.023	6.94	47781	20/48	183	43		140	7	3	A
815	PLST_MOUSE	Plastin-3	2.27	0.033	5.42	72210	15/62	98	29		98	4	3	A
2487	F115A_MOUSE	Protein FAM115A	-2.24	0.00065	6.6	103696	7/32	51	9		-	-	-	B
2765	TAGL2_MOUSE	Transgelin-2	2.62	0.00079	8.44	22250	14/53	112	52		158	18	4	A
1784	DCUP_MOUSE	Uroporphyrinogen decarboxylase	3.1	0.0047	6.21	40951	11/58	77	27		53	11	4	A
